# Supplementary material for: Cell-Penetrating Delivery of Nitric Oxide by Biocompatible Dinitrosyl Iron Complex and Its Dermato-Physiological Implications
Source: Int J Mol Sci. 2021 Sep 18;22(18):10101. doi: 10.3390/ijms221810101 (PMC8469893; doi:10.3390/ijms221810101)
Supplement: Supplementary file 1 [file ijms-22-10101-s001.zip]

Archive with 1 entries (1 files):
- ijms-1371067-supplementary.pdf
